# Supplementary material for: Randomized Controlled Trial Comparing a Multidisciplinary Intervention by a Geriatrician and a Cardiologist to Usual Care after a Heart Failure Hospitalization in Older Patients: The SENECOR Study
Source: J Clin Med. 2022 Mar 30;11(7):1932. doi: 10.3390/jcm11071932 (PMC8999953; doi:10.3390/jcm11071932)
Supplement: Supplementary file 1 [file jcm-11-01932-s001.zip]

Archive with 1 entries (1 files):
- jcm-1626424-supplementary.pdf
